# Supplementary material for: Virtual Reality-Based Early Neurocognitive Stimulation in Critically Ill Patients: A Pilot Randomized Clinical Trial
Source: J Pers Med. 2021 Nov 29;11(12):1260. doi: 10.3390/jpm11121260 (PMC8703623; doi:10.3390/jpm11121260)
Supplement: Supplementary file 1 [file jpm-11-01260-s001.zip]

Archive with 8 entries (8 files):
- Supplementary File S1.pdf
- Supplementary File S2.mp4
- Supplementary File S3.pdf
- Supplementary File S4.pdf
- Supplementary File S5.pdf
- Supplementary File S6.pdf
- Supplementary File S7.pdf
- Supplementary File S8.pdf
